# Supplementary material for: Comparison of the efficacy of a commercial inactivated influenza A/H1N1/pdm09 virus (pH1N1) vaccine and two experimental M2e-based vaccines against pH1N1 challenge in the growing pig model
Source: PLoS One. 2018 Jan 30;13(1):e0191739. doi: 10.1371/journal.pone.0191739 (PMC5790244; doi:10.1371/journal.pone.0191739)
Supplement: S2 Fig — (XLSX) [file pone.0191739.s002.xlsx]

## Sheet: IAV data sheet
		NP ELISA			M2e IgA ELISA	M2e IgG ELISA		Weight			Microscopic lesions						Macroscopic lesions								PCR on nasal swabs					PCR on BALF
Pig ID	Group	S/N ratio (dpv-1)	dpi-1	dpi 5	dpc 5	dpc 0	dpc 5	dpv -1	dpc 0	dpc 5	Peribronchiolar cuffing	Epithelial necrosis	Lung IHC	Tracheal flattenting	Tracheitis	Trachea IHC	R-Apical	R-Cardiac	R-Interm	R-Diaphrag	L-Apical	L-Cardiac	L-Diphrag	Pig Total	dpc 1	dpc 2	dpc 3	dpc 4	dpc 5	dpc 5
212	Inact/pH1N1	0.921329	0.634	0.487	25	3200	3200	16.1	41	42.6	0	0	0	0	0	0	0	0	0	0	0	0	0	0	0	0	0	0	0	0
215	Inact/pH1N2	0.902819	0.619	0.329	25	6400	6400	17.7	48.6	52.8	0	0	0	0	0	0	0	0	0	0	0	1	0	1	0	0	0	0	0	0
224	Inact/pH1N3	1.00968	0.656	0.372	50	6400	6400	12.6	34.3	35.8	0	0	0	0	0	0	0	0	10	0	0	1	0	11	0	0	0	0	0	0
228	Inact/pH1N4	0.887674	0.381	0.428	25	3200	3200	17	43.7	46.1	0	0	0	0	0	0	0	0	0	0	0	0	0	0	0	0	0	0	0	0
234	Inact/pH1N5	0.933109	0.992	0.598	25	6400	6400	14	44.8	47.4	0	0	0	0	0	0	0	0	0	0	0	0	0	0	0	0	0	0	0	0
236	Inact/pH1N6	0.979386	0.71	0.3	25	3200	3200	16.2	45.8	48.3	0	0	0	0	0	0	0	0	0	0	0	0	0	0	0	0	0	0	0	0
238	Inact/pH1N7	0.9878	0.979	0.265	25	3200	3200	14.8	46.8	48.4	0	0	0	0	0	0	0	0	0	0	0	0	0	0	0	0	0	0	0	0
240	Inact/pH1N8	0.947413	0.943	0.605	50	6400	6400	13.3	38.8	40.6	1	0	0	0	0	0	0	0	0	0	0	0	0	0	0	0	0	0	0	0
206	NvComplex/M2e	1.04249	0.954	0.791	25	6400	3200	10.2	39.6	42	3	3	3	2	1	2	12	33	8	0	2	12	8	75	6.81	6.81	0	0	0	0
214	NvComplex/M2e	1.03239	0.969	0.781	25	3200	6400	16.8	48.8	49.7	3	3	2	2	2	1	3	32	2	2	2	24	3	68	316	316	0	6.81	0	0
216	NvComplex/M2e	0.97013	0.986	0.829	25	12800	6400	12.6	47.8	51.9	3	3	4	3	2	3	9	8	8	3	13	34	6	81	0	14.7	0	0	0	0
225	NvComplex/M2e	0.948254	0.914	0.835	25	6400	6400	8.4	41.8	43.9	3	3	3	2	2	3	70	35	20	12	50	55	6	248	6.81	31.6	6.81	6.81	6.81	681
230	NvComplex/M2e	0.979386	1.005	0.92	50	6400	3200	14.2	43.4	47	3	2	3	1	1	1	2	12	50	2	0	15	1	82	14.7	0	0	0	0	3160
232	NvComplex/M2e	1.06773	1.029	0.838	50	6400	6400	13.2	44.5	47	3	4	2	0	0	1	85	80	55	15	15	62	16	328	0	0	0	0	0	6.81
235	NvComplex/M2e	0.992848	1.043	0.853	25	6400	1600	8.1	35.2	37.9	2	2	3	0	1	1	80	70	15	8	50	6	2	231	3160	0	14.7	0	0	3160
242	NvComplex/M2e	0.964241	0.515	0.786	50	12800	6400	12.6	43.8	49.2	1	3	2	0	1	1	6	15	10	10	3	18	6	68	0	316	0	0	0	0
207	NvParticle/M2e	0.893563	0.953	0.866	25	3200	3200	12.4	39.6	43.5	1	1	2	0	0	0	11	43	2	4	4	8	4	76	14.7	0	316	0	0	681
211	NvParticle/M2e	0.955827	0.989	0.823	25	6400	3200	13.1	40.3	44.6	2	3	3	3	3	2	7	13	10	12	12	25	2	81	316	0	0	0	0	0
218	NvParticle/M2e	0.970972	0.93	0.774	50	12800	3200	12.5	37.9	43.7	0	1	1	0	0	0	25	37	30	2	0	10	0	104	6.81	0	6.81	6.81	14.7	0
222	NvParticle/M2e	0.967606	0.894	0.741	50	6400	6400	8	39.8	41.9	2	3	2	1	1	1	45	55	50	25	22	30	12	239	0	0	0	0	6.81	6.81
223	NvParticle/M2e	0.97013	1.031	0.82	50	3200	3200	10.5	42.7	44.2	1	2	1	1	1	0	16	28	15	7	6	30	10	112	3160	0	0	0	0	31.6
239	NvParticle/M2e	0.99369	0.915	0.655	50	6400	6400	15.4	43.5	41	3	3	2	0	1	0	60	70	70	18	60	60	12	350	0	0	14.7	6.81	0	681
241	NvParticle/M2e	0.944047	0.886	0.892	50	6400	3200	11.2	40.8	47.4	2	2	3	0	1	1	22	70	0	8	1	12	5	118	681	0	0	0	0	1470
205	SHAMVAc-IAV	0.934792	0.994	0.835	50	3200	1600	13.4	42.6	44.4	2	2	3	2	1	1	4	22	20	2	9	30	5	92	6.81	3160	0	14.7	0	0
208	SHAMVAc-IAV	1.03492	0.939	0.829	25	3200	3200	16.6	44.2	51.2	1	1	1	0	0	0	9	12	15	4	3	15	4	62	6.81	0	6.81	6.81	0	0
213	SHAMVAc-IAV	0.91544	0.951	0.713	50	3200	3200	15.4	48	51.5	2	2	3	0	0	0	9	18	10	8	1	15	5	66	316	681	0	316	0	0
217	SHAMVAc-IAV	0.918805	0.94	0.906	50	6400	3200	14.5	44.8	50.3	3	3	4	2	2	1	20	22	10	5	12	28	9	106	6.81	316	0	0	0	3160
226	SHAMVAc-IAV	0.971813	0.99	0.788	25	3200	12800	14.5	39.3	42.3	1	2	3	0	1	0	32	45	10	8	8	13	4	120	6.81	681	0	14.7	14.7	6.81
231	SHAMVAc-IAV	0.947413	1.036	0.938	25	6400	6400	15.4	45.9	54.3	1	2	3	1	1	1	0	2	5	0	1	10	0	18	14.7	6.81	0	316	14.7	3160
233	SHAMVAc-IAV	1.02566	0.95	0.846	25	6400	6400	13.9	41.5	41.7	2	2	2	2	2	1	40	45	20	18	35	13	10	181	3160	681	316	0	681	6810
244	SHAMVAc-IAV	0.937316	0.653	0.899	25	6400	6400	13.7	37.8	40.3	2	4	3	1	1	1	90	90	15	12	60	20	20	307	0	316	0	0	6.81	14.7
209	SHAMVAC-NEG	0.953302	0.902	0.892	0	1600	3200	9.9	36.8	41.3	0	0	0	0	0	0	0	1.5	0	0	0	0	0	1.5	0	0	0	0	0	0
219	SHAMVAC-NEG	0.921329	1.026	0.947	25	3200	3200	11.3	47.6	55.4	0	0	0	0	0	0	0	0	0	0	0	0	0	0	0	0	0	0	0	0
220	SHAMVAC-NEG	0.95162	1.017	0.934	50	1600	3200	10.3	43	44.5	0	0	0	0	0	0	0	0	0	0	0	0	0	0	0	0	0	0	0	0
221	SHAMVAC-NEG	0.905343	0.902	0.926	25	3200	3200	8.8	40.3	42.5	0	0	0	0	0	0	0	2	0	0	0	1	0	3	0	0	0	0	0	0
227	SHAMVAC-NEG	0.93984	1.025	0.924	25	6400	6400	11.2	45.3	48.8	0	0	0	0	0	0	0	0	0	0	0	0	0	0	0	0	0	0	0	0
229	SHAMVAC-NEG	0.938157	0.982	1.053	50	6400	3200	9.9	46	48.6	1	0	0	0	0	0	0	0	0	0	0	0	0	0	0	0	0	0	0	0
237	SHAMVAC-NEG	1.02735	0.926	0.947	25	3200	1600	10.5	44.9	48.7	0	0	0	0	0	0	0	0	0	0	0	0	0	0	0	0	0	0	0	0
243	SHAMVAC-NEG	0.907026	0.856	0.908	25	3200	3200	14.5	missing	43.7	0	0	0	0	0	0	0	0	0	0	0	0	0	0	0	0	0	0	0	0
